# Supplementary material for: Multi-Scale Depthwise Separable Capsule Network for hyperspectral image classification
Source: PLoS One. 2024 Aug 28;19(8):e0308789. doi: 10.1371/journal.pone.0308789 (PMC11357079; doi:10.1371/journal.pone.0308789)
Supplement: S1 File — (ZIP) [file pone.0308789.s001.zip]

Archive with 20 entries (8 files):
- Supporting Information/
- Supporting Information/Software manuscripts/
- Supporting Information/Software manuscripts/Data/
- Supporting Information/Software manuscripts/Data/KSC/
- Supporting Information/Software manuscripts/Data/Pavia/
- Supporting Information/Software manuscripts/Data/Salinas/
- Supporting Information/Software manuscripts/KSC/
- Supporting Information/Software manuscripts/KSC/.ipynb_checkpoints/
- Supporting Information/Software manuscripts/KSC/.ipynb_checkpoints/MC-0.2-checkpoint.ipynb
- Supporting Information/Software manuscripts/KSC/KSC.ipynb
- Supporting Information/Software manuscripts/KSC/model.pth
- Supporting Information/Software manuscripts/PU/
- Supporting Information/Software manuscripts/PU/.ipynb_checkpoints/
- Supporting Information/Software manuscripts/PU/.ipynb_checkpoints/1.txt
- Supporting Information/Software manuscripts/PU/.ipynb_checkpoints/MC-0.1-checkpoint.ipynb
- Supporting Information/Software manuscripts/PU/PU.ipynb
- Supporting Information/Software manuscripts/SS/
- Supporting Information/Software manuscripts/SS/.ipynb_checkpoints/
- Supporting Information/Software manuscripts/SS/.ipynb_checkpoints/MC-0.05-checkpoint.ipynb
- Supporting Information/Software manuscripts/SS/SS.ipynb
