# Supplementary material for: Multi-Scale Depthwise Separable Capsule Network for hyperspectral image classification
Source: PLoS One. 2024 Aug 28;19(8):e0308789. doi: 10.1371/journal.pone.0308789 (PMC11357079; doi:10.1371/journal.pone.0308789)
Supplement: S1 File — (ZIP) [file pone.0308789.s001.zip › Supporting Information/Software manuscripts/KSC/KSC.ipynb]

# %% [code]
#配置环境
from datetime import datetime
import math
from operator import truediv
import os
import pickle
import random
import time

import matplotlib.pyplot as plt
import numpy as np

import scipy.io as sio

from sklearn.model_selection import train_test_split
from sklearn.metrics import classification_report, cohen_kappa_score

import spectral

import torch
import torch.nn as nn
import torch.nn.functional as F
import torch.optim as optim
from torchvision import datasets, transforms
from torch.nn.modules.loss import _Loss

import warnings
warnings.filterwarnings('ignore')
from sklearn.metrics import confusion_matrix, accuracy_score, classification_report, cohen_kappa_score
 
from sklearn.decomposition import FactorAnalysis, NMF
from sklearn.decomposition import PCA, TruncatedSVD
from operator import truediv

#!pip install spectral
import spectral
from tensorflow.keras.utils import Sequence
from tensorflow.keras.models import Model, Sequential
from tensorflow.keras.layers import Input, Concatenate
from tensorflow.keras.layers import Conv2D, AveragePooling2D, MaxPooling2D
from tensorflow.keras.layers import Activation, Flatten, Dropout, Dense
from tensorflow.keras.regularizers import l2
from tensorflow.keras.optimizers import Adadelta, SGD, Adam, Nadam, Adagrad, Adamax

from tensorflow.keras.callbacks import ModelCheckpoint, EarlyStopping
from tensorflow.keras import utils as np_utils

from skimage.transform import rotate
from tensorflow.keras.models import clone_model
from tensorflow.keras.utils import plot_model

# %% [code]
#这段代码的作用是设置随机种子并确定在哪个设备上运行代码。

seed = 2

# Making the model deterministic

def set_seed(seed):
    torch.manual_seed(seed)
    torch.cuda.manual_seed_all(seed)
    torch.backends.cudnn.deterministic = True
    torch.backends.cudnn.benchmark = False
    np.random.seed(seed)
    random.seed(seed)
    os.environ['PYTHONHASHSEED'] = str(seed)

set_seed(seed)

torch.cuda.empty_cache()

device = torch.device("cuda:0" if torch.cuda.is_available() else "cpu")
print(device)

# %% [code]
#这段代码定义了一系列超参数，用于设置模型训练的相关参数和选项。这些超参数如下：


test_ratio = 0.6
val_and_test_ratio = 0.8
windowSize = 21
batch_size = 64
no_of_PCA_components = 20
# model architecture
A, B, C, D = 64, 32, 16, 16

# EM Iterations
em_iters = 2

# PCA Componenets
pca_components = 20

# Epochs
# epochs = 1
epochs = 800

# Learning rate
lr = 3e-3

# Weight Decay
wd = 2e-7

# Test Intervals
test_intervals = 1

# Log Interval
log_interval = 10

# No. of classes
num_class = 13

# %% [code]
#loadData()函数用于加载Pavia University数据集中的图像和标签数据，该数据集包含了一个航拍图像的多光谱数据以及相应的分类标签。

def loadData():
    images = sio.loadmat('../Data/KSC/KSC.mat')['KSC']
    labels = sio.loadmat('../Data/KSC/KSC_gt.mat')['KSC_gt']
    return images, labels

# %% [markdown]
### 可能用到的各种降维方法

# %% [code]
#applyPCA()函数用于对输入数据进行PCA降维处理，可以将输入数据的维数降低到指定的n_components，以减少模型的复杂度。

#这个函数先将输入数据X转换为二维数组，然后使用sklearn库中的PCA()函数对其进行降维处理，最后再将其转换为原来的三维形状。

def applyPCA(X, n_components=no_of_PCA_components, seed=seed):
    newX = np.reshape(X, (-1, X.shape[2]))
    pca = PCA(n_components=n_components, whiten=True, random_state=seed)
    newX = pca.fit_transform(newX)
    newX = np.reshape(newX, (X.shape[0], X.shape[1], n_components))
    return newX

#输入参数X是一个三维数组，其中包含一组遥感图像数据，第一维表示不同的波段，第二维和第三维分别表示遥感图像的行和列。

def applyFA(X, numComponents=75, random_state=0):
    newX = np.reshape(X, (-1, X.shape[2])) # Reshape to columns for each band
    fa = FactorAnalysis(n_components=numComponents, random_state=random_state)
    newX = fa.fit_transform(newX)
    newX = np.reshape(newX, (X.shape[0],X.shape[1], numComponents))
    return newX, 'fa'

#SVD 是一种线性代数技术，可以对矩阵进行分解，将原矩阵分解成三个矩阵的乘积，

#其中一个矩阵是对角矩阵，对角线上的值称为奇异值（Singular Value）。SVD 通常被用来进行降维或压缩数据。

def applySVD(X, numComponents=75, random_state=0):
    newX = np.reshape(X, (-1, X.shape[2])) # Reshape to columns for each band
    svd = TruncatedSVD(n_components=numComponents, random_state=random_state)
    newX = svd.fit_transform(newX)
    newX = np.reshape(newX, (X.shape[0],X.shape[1], numComponents))
    return newX, 'svd'

#该算法基于非负矩阵分解，将非负的数据矩阵分解为两个非负矩阵的乘积。

def applyNMF(X, numComponents=75, random_state=0):
    newX = np.reshape(X, (-1, X.shape[2])) # Reshape to columns for each band
    nmf = NMF(n_components=numComponents, random_state=random_state)
    newX = nmf.fit_transform(newX)
    newX = np.reshape(newX, (X.shape[0],X.shape[1], numComponents))
    return newX, 'nmf'

def applyNone(X, numComponents=75, random_state=0):
    return X, 'None'

# %% [markdown]
### 可能用到的工具函数

# %% [code]
#padWithZeros()函数用于将输入数据X在其边界处填充指定数量的零，以便后续在处理数据时不会因为边缘像素而出现错误。

#该函数先创建一个全零数组newX，然后将原始数据X复制到newX中央，并在边界处填充margin个零。最后返回填充后的数组newX。

def padWithZeros(X, margin=2):
    newX = np.zeros((X.shape[0] + 2*margin, X.shape[1] + 2*margin, X.shape[2]))
    x_offset = margin
    y_offset = margin
    newX [x_offset : X.shape[0] + x_offset, y_offset : X.shape[1] + y_offset, :] = X
    return newX

# %% [code]
#这段代码定义了一个名为 createImageCubes 的函数，用于将输入的二维图像 X 和相应的标签 y 转换为多个小立方体图像块和对应的标签。

def createImageCubes(X, y, windowSize=windowSize, removeZeroLabels=True):
    margin = int((windowSize-1)/2)
    zeroPaddedX = padWithZeros(X, margin=margin)
    
    patchesData = np.zeros((X.shape[0]*X.shape[1], windowSize, windowSize, X.shape[2]))
    patchesLabels = np.zeros((X.shape[0] * X.shape[1]))
    patchIndex = 0
    
    for r in range(margin, zeroPaddedX.shape[0] - margin):
        for c in range(margin, zeroPaddedX.shape[1] - margin):
            patch = zeroPaddedX[r - margin: r + margin + 1, c - margin:c + margin + 1]
            patchesData[patchIndex, :, :, :] = patch
            patchesLabels[patchIndex] = y[r-margin, c-margin]
            patchIndex += 1

    if removeZeroLabels:
        patchesData = patchesData[patchesLabels > 0, :, :, :]
        patchesLabels = patchesLabels[patchesLabels > 0]
        patchesLabels -= 1
    
    return patchesData, patchesLabels

# %% [code]

#用于将数据集分成训练集、验证集和测试集。参数X是数据集，y是对应的标签，val_and_test_ratio是验证集和测试集的比例，

#默认为0.5，test_ratio是测试集占比的比例，默认为0.8。这个函数使用train_test_split()函数来实现数据集的划分。

def dataSplit(X, y, val_and_test_ratio=val_and_test_ratio, test_ratio=test_ratio, random_state=seed):
    X_train, X_val_and_test, y_train, y_val_and_test = train_test_split(X, y, test_size=val_and_test_ratio, random_state=random_state, stratify=y)
    X_val, X_test, y_val, y_test = train_test_split(X_val_and_test, y_val_and_test, test_size=test_ratio, random_state=random_state, stratify=y_val_and_test)
    return X_train, y_train, X_val, y_val, X_test, y_test

# %% [code]

#用于将划分好的数据集转换为PyTorch中的DataLoader，以便后续模型训练和评估。参数包括分好的训练集、验证集和测试集，以及每个batch的大小。

#此函数首先将数据集转换为PyTorch的Tensor对象，然后将其转换为TensorDataset对象，最后使用DataLoader将TensorDataset转换为DataLoader对象。

#其中训练集需要打乱数据的顺序，而验证集和测试集不需要。

def convertToDataloader(X_train, y_train, X_val, y_val, X_test, y_test, batch_size=batch_size, K=no_of_PCA_components):

    X_train = torch.Tensor(X_train)
    y_train = torch.Tensor(y_train)
    X_val = torch.Tensor(X_val)
    y_val = torch.Tensor(y_val)
    X_test = torch.Tensor(X_test)
    y_test = torch.Tensor(y_test)

    train_dataset = torch.utils.data.TensorDataset(X_train, y_train)
    val_dataset = torch.utils.data.TensorDataset(X_val, y_val)
    test_dataset = torch.utils.data.TensorDataset(X_test, y_test)

    train_dataloader = torch.utils.data.DataLoader(train_dataset, batch_size=batch_size, shuffle=True)
    val_dataloader = torch.utils.data.DataLoader(val_dataset, batch_size=batch_size)
    test_dataloader = torch.utils.data.DataLoader(test_dataset, batch_size=batch_size)

    return train_dataloader, val_dataloader, test_dataloader

# %% [markdown]
### 测试加载数据

# %% [code]
#从.mat文件中读取数据集，其中X是三维数据，表示为(height, width, bands)，y是二维标签，表示为(height, width)。
X, y = loadData()
X.shape, y.shape

# %% [code]
#将X矩阵进行PCA降维处理，将原来的bands维度减少为no_of_PCA_components维度。
X = applyPCA(X)
X.shape

# %% [code]
#将X和y转换为图像块，即对每个像素周围的windowSize × windowSize像素区域提取数据块。

#X的维度变为(num_patches, windowSize, windowSize, no_of_PCA_components)，y的维度变为(num_patches,)。

X, y = createImageCubes(X, y)
X.shape, y.shape

# %% [code]
#调整X的维度顺序，将no_of_PCA_components维度移动到第二个位置，变为(num_patches, no_of_PCA_components, windowSize, windowSize)。

X = X.transpose(0, 3, 1, 2)
X.shape, y.shape

# %% [code]
#调用函数dataSplit对输入数据进行了分割，将数据集分为训练集、验证集和测试集

X_train, y_train, X_val, y_val, X_test, y_test = dataSplit(X, y)
print("X Train: ", X_train.shape)
print("Y Train: ", y_train.shape)
print("X Val: ", X_val.shape)
print("Y Val: ", y_val.shape)
print("X Test: ", X_test.shape)
print("Y Test: ", y_test.shape)

# %% [code]
#将经过切分后的训练数据集、验证数据集和测试数据集转换成了PyTorch的DataLoader对象，以便进行模型训练和评估
train_loader, val_loader, test_loader = convertToDataloader(X_train, y_train, X_val, y_val, X_test, y_test)

# %% [code]
#这段代码将三个数据集的dataloader存储到了一个字典变量dataloaders中，其中字典的键表示数据集的名称，值表示该数据集对应的dataloader。
dataloaders = {'train': train_loader, 'valid': val_loader,'test': test_loader}

# %% [markdown]
 ### Capsules 的 Model

# %% [code]
#这段代码定义了一个名为PrimaryCaps的类，该类继承自nn.Module。该类主要用于构建胶囊网络中的第一层——初级胶囊层。

class PrimaryCaps(nn.Module):
    
    def __init__(self, A=32, B=32, K=1, P=4, stride=1):
        super(PrimaryCaps, self).__init__()
        self.pose = nn.Conv2d(in_channels=A, out_channels=B*P*P,
                            kernel_size=K, stride=stride, bias=True)
        self.a = nn.Conv2d(in_channels=A, out_channels=B,
                            kernel_size=K, stride=stride, bias=True)
        self.sigmoid = nn.Sigmoid()

    def forward(self, x):
        p = self.pose(x)
        a = self.a(x)
        a = self.sigmoid(a)
        out = torch.cat([p, a], dim=1)
        out = out.permute(0, 2, 3, 1)
        return out

# %% [code]
#实现了基于卷积胶囊网络的图像分类模型。具体实现了 ConvCaps 类，该类有以下功能：

class ConvCaps(nn.Module):

    #该类的初始化方法 init 中的变量
    
    def __init__(self, B=32, C=32, K=3, P=4, stride=2, iters=3,
                 coor_add=False, w_shared=False):
        super(ConvCaps, self).__init__()
        self.B = B
        self.C = C
        self.K = K
        self.P = P
        self.psize = P*P
        self.stride = stride
        self.iters = iters
        self.coor_add = coor_add
        self.w_shared = w_shared
        self.eps = 1e-8
        self._lambda = 1e-03
        self.ln_2pi = torch.cuda.FloatTensor(1).fill_(math.log(2*math.pi))

        self.beta_u = nn.Parameter(torch.zeros(C))
        self.beta_a = nn.Parameter(torch.zeros(C))

        self.weights = nn.Parameter(torch.randn(1, K*K*B, C, P, P))
        self.sigmoid = nn.Sigmoid()
        self.softmax = nn.Softmax(dim=2)

    #这段代码实现了 Capsule Network 中的 Convolutional Capsules Layer。m_step 函数是 EM 路由算法中的 M 步。
        
    #EM 路由算法将输入的低维向量与胶囊中的高维向量通过一定的方式进行匹配，输出的结果是一个权重系数。
    
    def m_step(self, a_in, r, v, eps, b, B, C, psize):

        r = r * a_in
        r = r / (r.sum(dim=2, keepdim=True) + eps)
        r_sum = r.sum(dim=1, keepdim=True)
        coeff = r / (r_sum + eps)
        coeff = coeff.view(b, B, C, 1)

        mu = torch.sum(coeff * v, dim=1, keepdim=True)
        sigma_sq = torch.sum(coeff * (v - mu)**2, dim=1, keepdim=True) + eps

        r_sum = r_sum.view(b, C, 1)
        sigma_sq = sigma_sq.view(b, C, psize)
        cost_h = (self.beta_u.view(C, 1) + torch.log(sigma_sq.sqrt())) * r_sum

        a_out = self.sigmoid(self._lambda*(self.beta_a - cost_h.sum(dim=2)))
        sigma_sq = sigma_sq.view(b, 1, C, psize)

        return a_out, mu, sigma_sq

    #e_step函数计算当前路由迭代的胶囊输出均值和方差，然后使用这些值来计算每个输入胶囊对每个输出胶囊的预测概率r。
    
    #r是使用softmax函数归一化的，确保所有输出胶囊的概率总和为1。
    
    def e_step(self, mu, sigma_sq, a_out, v, eps, b, C):

        ln_p_j_h = -1. * (v - mu)**2 / (2 * sigma_sq) \
                    - torch.log(sigma_sq.sqrt()) \
                    - 0.5*self.ln_2pi

        ln_ap = ln_p_j_h.sum(dim=3) + torch.log(a_out.view(b, 1, C))
        r = self.softmax(ln_ap)
        return r

    #caps_em_routing是其中一个主要的函数，实现了EM算法来进行胶囊的动态路由，即动态地将输入的胶囊向下一层输出胶囊的方向转发。
    
    #这个函数的作用是对输入的胶囊v执行一次EM算法，然后输出最后的mu和a_out。
    
    def caps_em_routing(self, v, a_in, C, eps):

        b, B, c, psize = v.shape
        assert c == C
        assert (b, B, 1) == a_in.shape

        r = torch.cuda.FloatTensor(b, B, C).fill_(1./C)
        for iter_ in range(self.iters):
            a_out, mu, sigma_sq = self.m_step(a_in, r, v, eps, b, B, C, psize)
            if iter_ < self.iters - 1:
                r = self.e_step(mu, sigma_sq, a_out, v, eps, b, C)

        return mu, a_out
    
    #这个方法add_pathes的目的是在输入数据张量的基础上，添加附加的坐标信息，以便在卷积层的CapsNet中进行使用。
    
    def add_pathes(self, x, B, K, psize, stride):

        b, h, w, c = x.shape
        assert h == w
        assert c == B*(psize+1)
        oh = ow = int(((h - K )/stride)+ 1)
        idxs = [[(h_idx + k_idx) \
                for k_idx in range(0, K)] \
                for h_idx in range(0, h - K + 1, stride)]
        x = x[:, idxs, :, :]
        x = x[:, :, :, idxs, :]
        x = x.permute(0, 1, 3, 2, 4, 5).contiguous()
        return x, oh, ow

    #将输入的x和参数w转换为EM算法中需要的张量形式v。
    
    def transform_view(self, x, w, C, P, w_shared=False):

        b, B, psize = x.shape
        assert psize == P*P

        x = x.view(b, B, 1, P, P)
        if w_shared:
            hw = int(B / w.size(1))
            w = w.repeat(1, hw, 1, 1, 1)

        w = w.repeat(b, 1, 1, 1, 1)
        x = x.repeat(1, 1, C, 1, 1)
        v = torch.matmul(x, w)
        v = v.view(b, B, C, P*P)
        return v

    #将输入的 v 张量添加上了坐标信息。
    
    def add_coord(self, v, b, h, w, B, C, psize):

        assert h == w
        v = v.view(b, h, w, B, C, psize)
        coor = torch.arange(h, dtype=torch.float32) / h
        coor_h = torch.cuda.FloatTensor(1, h, 1, 1, 1, self.psize).fill_(0.)
        coor_w = torch.cuda.FloatTensor(1, 1, w, 1, 1, self.psize).fill_(0.)
        coor_h[0, :, 0, 0, 0, 0] = coor
        coor_w[0, 0, :, 0, 0, 1] = coor
        v = v + coor_h + coor_w
        v = v.view(b, h*w*B, C, psize)
        return v
    
    #forward方法的作用是计算输入的 x 经过卷积层得到的特征图，然后对特征图进行加法路径层的处理，将其转换成胶囊网络需要的形式，
    
    #接着对胶囊网络的向量进行 EM（Expectation Maximization）路由算法，得到输出向量。
    
    def forward(self, x):
        b, h, w, c = x.shape
        if not self.w_shared:
            x, oh, ow = self.add_pathes(x, self.B, self.K, self.psize, self.stride)

            p_in = x[:, :, :, :, :, :self.B*self.psize].contiguous()
            a_in = x[:, :, :, :, :, self.B*self.psize:].contiguous()
            p_in = p_in.view(b*oh*ow, self.K*self.K*self.B, self.psize)
            a_in = a_in.view(b*oh*ow, self.K*self.K*self.B, 1)
            v = self.transform_view(p_in, self.weights, self.C, self.P)

            p_out, a_out = self.caps_em_routing(v, a_in, self.C, self.eps)
            p_out = p_out.view(b, oh, ow, self.C*self.psize)
            a_out = a_out.view(b, oh, ow, self.C)
            out = torch.cat([p_out, a_out], dim=3)
        else:
            assert c == self.B*(self.psize+1)
            assert 1 == self.K
            assert 1 == self.stride
            p_in = x[:, :, :, :self.B*self.psize].contiguous()
            p_in = p_in.view(b, h*w*self.B, self.psize)
            a_in = x[:, :, :, self.B*self.psize:].contiguous()
            a_in = a_in.view(b, h*w*self.B, 1)

            v = self.transform_view(p_in, self.weights, self.C, self.P, self.w_shared)

            if self.coor_add:
                v = self.add_coord(v, b, h, w, self.B, self.C, self.psize)

            _, out = self.caps_em_routing(v, a_in, self.C, self.eps)

        return out

# %% [markdown]
### 注意力机制需要用到的reweight_out

# %% [code]
def reweight(input_norm, channel_weight):
    channel_weight_ = torch.reshape(channel_weight, [-1, 64])
    channel_weight_ = torch.reshape(channel_weight_, [-1, 64])
    input_norm = torch.reshape(input_norm, [-1, 64])
# split input_norm into 10 tensors of shape [batch_size, 64]
    channel_weight_list = torch.split(channel_weight_, batch_size)
    input_norm_list = torch.split(input_norm, batch_size)
# unsqueeze the tensors to have four dimensions
    reweight_out_list = []
    for channel_weight_, input_norm in zip(channel_weight_list, input_norm_list):
        channel_weight_ = channel_weight_.unsqueeze(1).unsqueeze(2)
        input_norm = input_norm.unsqueeze(1).unsqueeze(2)
        reweight_out = channel_weight_ * input_norm
        reweight_out_list.append(reweight_out)
    return reweight_out

# %% [markdown]
### 残差网络

# %% [code]
class ResidualBlock(nn.Module):
    def __init__(self, in_channels, out_channels, stride=1):
        super(ResidualBlock, self).__init__()
        self.conv1 = nn.Conv2d(in_channels, out_channels, kernel_size=3, stride=stride, padding=1, bias=False)
        self.bn1 = nn.BatchNorm2d(out_channels)
        self.relu = nn.ReLU(inplace=True)
        
        self.conv2 = nn.Conv2d(out_channels, out_channels, kernel_size=3, stride=stride, padding=1, bias=False)
        self.bn2 = nn.BatchNorm2d(out_channels)

        self.shortcut = nn.Sequential()
        if stride != 1 or in_channels != out_channels:
            self.shortcut = nn.Sequential(
                nn.Conv2d(in_channels, out_channels, kernel_size=1, stride=stride, bias=False),
                nn.BatchNorm2d(out_channels)
            )

    def forward(self, x):
        out = self.relu(self.bn1(self.conv1(x)))
        out = self.bn2(self.conv2(out))
        out += self.shortcut(x)
        out = self.relu(out)
        return out

# %% [code]

class CapsNet(nn.Module):
    def __init__(self, A=32, B=32, C=32, D=32, E=10, K=3, P=4, iters=3):
        super(CapsNet, self).__init__()
#         input_net = Input( shape=(19, 19, 64) )
        internal_size = 13
        self.conv1 = nn.Conv2d(in_channels=pca_components, out_channels=A, kernel_size=5, stride=2, padding=2)
        self.bn1 = nn.BatchNorm2d(num_features=A, eps=0.001, momentum=0.1, affine=True)
        self.relu1 = nn.ReLU(inplace=False)
               
        #下面这段添加了注意力机制
        self.input_norm = nn.BatchNorm2d(num_features=pca_components, eps=0.001, momentum=0.1, affine=True)
        self.dense_att_1 = nn.Linear(in_features=19, out_features=64)
        self.bn_att_1 = nn.BatchNorm2d(num_features=20, eps=0.001, momentum=0.1, affine=True)
        
        self.bottleneck = nn.Linear(in_features=64, out_features=128)
        self.channel_weight = nn.Linear(in_features=128, out_features=64)
        
        #下面这段添加了JigsawHSI的层结构
        self.jigsaw_t1_1x1 = nn.Conv2d(in_channels=64, out_channels=256, kernel_size=1, stride=1, padding=0)
        self.jigsaw_t1_3x3_reduce = nn.Conv2d(in_channels=256, out_channels=96, kernel_size=1, stride=1, padding=0)
        self.jigsaw_t1_3x3 = nn.Conv2d(in_channels=96, out_channels=128, kernel_size=3, stride=1, padding=1) # , name="i_3x3"
        if (internal_size >= 5):
            self.jigsaw_t1_5x5_reduce = nn.Conv2d(in_channels=128, out_channels=16, kernel_size=1, stride=1, padding=0)
            self.jigsaw_t1_5x5 = nn.Conv2d(in_channels=16, out_channels=128, kernel_size=5, stride=1, padding=2) # , name="i_5x5"
        if (internal_size >= 7):
            self.jigsaw_t1_7x7_reduce = nn.Conv2d(in_channels=128, out_channels=16, kernel_size=5, stride=1, padding=2)
            self.jigsaw_t1_7x7 = nn.Conv2d(in_channels=16, out_channels=128, kernel_size=5, stride=1, padding=2) # , name="i_7x7"
        if (internal_size >= 9):
            self.jigsaw_t1_9x9_reduce = nn.Conv2d(in_channels=16, out_channels=16, kernel_size=5, stride=1, padding=2)
            self.jigsaw_t1_9x9 = nn.Conv2d(in_channels=16, out_channels=64, kernel_size=5, stride=1, padding=2) # , name="i_9x9"
        if (internal_size >= 11):
            self.jigsaw_t1_11x11_reduce = nn.Conv2d(in_channels=64, out_channels=16, kernel_size=5, stride=1, padding=2)
            self.jigsaw_t1_11x11 = nn.Conv2d(in_channels=16, out_channels=64, kernel_size=5, stride=1, padding=2) # , name="i_11x11"
        if (internal_size >= 13):
            self.jigsaw_t1_13x13_reduce = nn.Conv2d(in_channels=64, out_channels=16, kernel_size=5, stride=1, padding=2)
            self.jigsaw_t1_13x13 = nn.Conv2d(in_channels=16, out_channels=64, kernel_size=5, stride=1, padding=2) # , name="i_13x13"
        #下面这段添加了自适应网络的层结构
        self.jigsaw_t1_pool = nn.AdaptiveAvgPool2d((3, 3))
        
        self.primary_caps = PrimaryCaps(64, B, 1, P, stride=1)
        self.conv_caps1 = ConvCaps(B, C, K, P, stride=2, iters=iters)
        self.conv_caps2 = ConvCaps(C, D, K, P, stride=1, iters=iters)
        
        #下面这段添加了残差网络的层结构
        self.residual_block = ResidualBlock(D*P*P, D*P*P) # 定义一个残差模块，输入和输出的通道数都是D*P*P
        
        self.class_caps = ConvCaps(D, E, 1, P, stride=1, iters=iters, coor_add=True, w_shared=True)

    def forward(self, x):
        
        x = self.conv1(x)
        x = self.bn1(x)
        x = self.relu1(x)
            
        x = self.jigsaw_t1_1x1(x)
        x = self.jigsaw_t1_3x3_reduce(x)
        x = self.jigsaw_t1_3x3(x)
        x = self.jigsaw_t1_5x5_reduce(x)
        x = self.jigsaw_t1_5x5(x)
        x = self.jigsaw_t1_7x7_reduce(x)
        x = self.jigsaw_t1_9x9_reduce(x)
        x = self.jigsaw_t1_9x9(x)
        x = self.jigsaw_t1_11x11_reduce(x)
        x = self.jigsaw_t1_11x11(x)
        x = self.jigsaw_t1_13x13_reduce(x)
        x = self.jigsaw_t1_13x13(x)
        
        x = self.primary_caps(x)
        x = self.conv_caps1(x)
        x = self.conv_caps2(x)       
        x = self.class_caps(x)
                 
        return x


# %% [markdown]
### 设定损失函数

# %% [code]
#该函数的目的是在训练分类模型时，通过对不同类别之间的距离的要求使得不同类别之间的边缘更容易区分开，从而提高分类的准确性。

#首先会根据真实标签值在x中提取对应的预测值，然后使用margin loss对预测值和真实标签之间的距离进行惩罚，其中margin的值取决于r。最终返回计算出的损失值。

class SpreadLoss(_Loss):

    def __init__(self, m_min=0.2, m_max=0.9, num_class=9):
        super(SpreadLoss, self).__init__()
        self.m_min = m_min
        self.m_max = m_max
        self.num_class = num_class

    def forward(self, x, target, r):
        b, E = x.shape
        assert E == self.num_class
        margin = self.m_min + (self.m_max - self.m_min)*r

        at = torch.cuda.FloatTensor(b).fill_(0)
        for i, a in enumerate(target):
            lb = int(a.item())
            at[i] = x[i][lb]
        at = at.view(b, 1).repeat(1, E)

        zeros = x.new_zeros(x.shape)
        loss = torch.max(margin - (at - x), zeros)
        loss = loss**2
        loss = loss.sum() / b - margin**2

        return loss

# %% [markdown]
在forward方法中，首先根据输入数据的形状和指定的类别数目num_class，对x进行了一些基本的检查和初始化。接下来，使用指定的r计算当前的margin，并初始化一个大小为(b,)的浮点型tensor at，用于存储每个样本的目标类别得分。然后，对于每个样本的真实标签，通过枚举操作将其对应的得分值存储在at中。这里使用了一个新的方法item()来取出标量tensor中的值，并使用int()将其转化为整数类型。接下来，使用view()和repeat()方法，将at复制成(b, E)的形状。这一步的目的是将每个样本的目标得分扩展到所有类别上，方便后面的计算。

接下来，使用new_zeros()方法创建了一个大小和x相同的全零tensor，并将其赋值给一个变量zeros。然后，使用torch.max()方法计算当前样本中每个非目标类别的得分和目标类别得分的差值，并将其与margin比较，得到一个新的tensor，这个tensor的形状和x相同，用来表示每个样本在当前margin下的损失值。然后，使用**运算符计算这个tensor的平方，再使用sum()方法将所有样本的损失值求和，并除以样本数目b，得到平均损失值。最后，从平均损失值中减去margin的平方，并返回这个结果作为当前batch的总损失值。

# %% [markdown]
### 训练前准备

# %% [code]
#定义了三个数据加载器，用于从数据集中加载训练、验证和测试数据。
train_loader = dataloaders['train']
valid_loader = dataloaders['valid']
test_loader = dataloaders['test']

# %% [code]
#计算模型在给定输出和标签的情况下的准确率。具体来说，函数接受两个参数，分别为输出 output 和标签 target。
def accuracy(output, target):
    y_pred = output.argmax(dim=1).float()
    res = accuracy_score(target.to('cpu'), y_pred.to('cpu')) * 100
    return res

# %% [code]
#学习率衰减函数 exp_lr_decay，函数的作用是根据一定的规则减小优化器中学习率的值。
def exp_lr_decay(optimizer, global_step, init_lr = 3e-3, decay_steps = 20000,
                                        decay_rate = 0.96, lr_clip = 3e-3 ,staircase=False):
        
    if staircase:
        lr = (init_lr * decay_rate**(global_step // decay_steps)) 
    else:
        lr = (init_lr * decay_rate**(global_step / decay_steps)) 
    
    for param_group in optimizer.param_groups:
        param_group['lr'] = lr

# %% [code]
#用于计算一个数值序列的平均值
class AverageMeter(object):

    def __init__(self):
        self.reset()
        
    #将计数器的各个值全部重置为0。
        
    def reset(self):
        self.val = 0
        self.avg = 0
        self.sum = 0
        self.count = 0

    #添加新的数值val到计数器中，并根据添加的数值和n更新计数器的 sum（所有已经添加的值的总和），
    
    #count（已经添加的值的数量），以及 avg（所有已经添加的值的平均数）。
        
    def update(self, val, n=1):
        self.val = val
        self.sum += val * n
        self.count += n
        self.avg = self.sum / self.count

# %% [markdown]
### Capsules的训练函数

# %% [code]
def train(train_loader, model, criterion, optimizer, epoch, device):
    batch_time = AverageMeter()
    data_time = AverageMeter()

    model.train()
    train_len = len(train_loader)
    epoch_loss = 0.0
    epoch_acc = 0.0
    end = time.time()

    for batch_idx, (data, target) in enumerate(train_loader):
        data_time.update(time.time() - end)

        data, target = data.to(device), target.to(device)
        optimizer.zero_grad()
        output = model(data)
        r = (1.*batch_idx + (epoch-1)*train_len) / (epochs*train_len)
        loss = criterion(output, target, r)
        acc = accuracy(output, target)
        
        global_step = (batch_idx+1) + (epoch - 1) * len(train_loader) 
        exp_lr_decay(optimizer=optimizer, global_step=global_step)
        
        loss.backward()
        optimizer.step()

        batch_time.update(time.time() - end)
        end = time.time()

        epoch_loss += loss.item()
        epoch_acc += acc

        if batch_idx % log_interval == 0:
            print('Train Epoch: {}\t[{}/{} ({:.0f}%)]\t'
                  'Loss: {:.6f}\tAccuracy: {:.6f}\t'
                  'Time {batch_time.val:.3f} ({batch_time.avg:.3f})\t'
                  'Data {data_time.val:.3f} ({data_time.avg:.3f})'.format(
                  epoch, batch_idx * len(data), len(train_loader.dataset),
                  100. * batch_idx / len(train_loader),
                  loss.item(), acc,
                  batch_time=batch_time, data_time=data_time))

    # 计算并返回每个 epoch 的平均损失和准确性
    avg_loss = epoch_loss / len(train_loader)
    avg_acc = epoch_acc / len(train_loader)
    return avg_loss, avg_acc

# %% [markdown]
初始化 batch_time 和 data_time 两个 AverageMeter 类的对象，用于记录训练过程中每个 batch 的时间和数据读取时间。
将模型设置为训练模式，以启用 Batch Normalization 和 Dropout 等操作。
对于数据集中的每个 batch，执行以下步骤：
计算数据读取时间并记录在 data_time 中。
将数据和标签移动到 GPU 上。
清空优化器中的梯度。
使用模型前向传播计算输出值。
计算当前 batch 的学习率衰减率 r。
使用给定的损失函数 criterion 计算损失值。
计算当前 batch 的准确率，并将其累积到 epoch_acc 中。
计算全局步数 global_step。
根据 global_step 更新优化器中的学习率。
反向传播并更新模型参数。
计算 batch 执行时间并记录在 batch_time 中。
更新时间变量 end。
如果当前 batch 的索引是 log_interval 的倍数，则打印训练信息，包括当前 epoch、当前 batch 的信息、损失值、准确率、时间等。
返回累积的 epoch 准确率 epoch_acc。

# %% [markdown]
### Capsules的测试函数

# %% [code]
#在给定的数据集上对模型进行测试，计算模型的平均损失和准确率，并输出结果。
def test(test_loader, model, criterion, device, test=False):
    model.eval()
    test_loss = 0
    acc = 0
    test_len = len(test_loader)
    with torch.no_grad():
        for data, target in test_loader:
            data, target = data.to(device), target.to(device)
            output = model(data)
            test_loss += criterion(output, target, r=1).item()
            acc += accuracy(output, target)

    test_loss /= test_len
    acc /= test_len
    if test:
        print('\nTest set: Average loss: {:.6f}, Accuracy: {:.6f} \n'.format(
        test_loss, acc))
    else:
        print('\nVal set: Average loss: {:.6f}, Accuracy: {:.6f} \n'.format(
            test_loss, acc))

    return test_loss, acc

# %% [markdown]


# %% [code]
#实例化一个CapsNet模型
model = CapsNet(A=A, B=B, C=C, D=D, E=num_class, iters=em_iters).to(device) 

# %% [code]
#打印 PyTorch 模型的架构概述和可训练参数的数量。
def model_summary(model):
    total_param = 0
    for name, param in model.named_parameters():
        if param.requires_grad:
            num_param = np.prod(param.size())
            if param.dim() > 1:
                print(name, ':', 'x'.join(str(x) for x in list(param.size())), '=', num_param)
            else:
                print(name, ':', num_param)
            total_param += num_param
    print("\n Total Trainable Parameters: ", total_param)

# model_summary(model)

# %% [markdown]
### 开始训练

# %% [code]
#SpreadLoss是一个自定义的损失函数类，它采用了较新的“margin-based loss”方法，用于多类别分类问题。
#在初始化该类时需要传入类别数量num_class，以及较小和较大的margin参数m_min和m_max。

criterion = SpreadLoss(num_class=num_class, m_min=0.2, m_max=0.5)

#SpreadLoss是一个自定义的损失函数类，它采用了较新的“margin-based loss”方法，用于多类别分类问题。
#在初始化该类时需要传入类别数量num_class，以及较小和较大的margin参数m_min和m_max。

optimizer = optim.Adam(model.parameters(), lr = lr, weight_decay=wd)

# %% [markdown]
这段代码包含了模型的训练循环。<br>在训练循环中，先进行模型在验证集上的测试，得到初始的最佳准确率（best_acc）。<br>接下来，使用训练数据集训练模型，并计算训练集的准确率（acc），将训练准确率累加到变量acc中。<br>接着，再次使用验证数据集测试模型，得到当前的验证集准确率（current_acc）。<br>

如果当前的验证准确率（current_acc）高于最佳准确率（best_acc），则更新最佳准确率（best_acc）并保存当前的模型权重。<br>

循环结束后，使用验证集再次测试模型，得到最终的验证集准确率（best_acc）。<br>最后，输出最佳准确率和模型的训练时间。

# %% [code]


training_start_time = time.time()

best_acc = test(valid_loader, model, criterion, device)[1]

train_losses = []
valid_losses = []
train_accuracies = []
valid_accuracies = []

for epoch in range(1, epochs + 1):
    train_loss, train_acc = train(train_loader, model, criterion, optimizer, epoch, device)
    train_loss /= len(train_loader)
    train_losses.append(train_loss)
    train_accuracies.append(train_acc)

    valid_loss, current_acc = test(valid_loader, model, criterion, device)
    valid_loss /= len(valid_loader)
    valid_losses.append(valid_loss)
    valid_accuracies.append(current_acc)
    
    if current_acc > best_acc:
        best_acc = current_acc
        print("-------------------- HIGHEST ACCURACY ---------------------------")
        torch.save(model.state_dict(), './model.pth')

training_stop_time = time.time()

best_acc = max(best_acc, test(valid_loader, model, criterion, device)[0])
print('\n\nBest validation accuracy: {:.6f}'.format(best_acc))

print('\n Total time taken in seconds: ', training_stop_time - training_start_time)

# 绘制损失曲线
plt.figure()
plt.plot(range(1, epochs + 1), train_losses, label='Train Loss')
plt.plot(range(1, epochs + 1), valid_losses, label='Validation Loss')
plt.xlabel('Epochs')
plt.ylabel('Loss')
plt.legend()
plt.title('Loss vs. Epochs')
plt.show()

# 绘制准确性曲线
plt.figure()
plt.plot(range(1, epochs + 1), train_accuracies, label='Train Accuracy')
plt.plot(range(1, epochs + 1), valid_accuracies, label='Validation Accuracy')
plt.xlabel('Epochs')
plt.ylabel('Accuracy')
plt.legend()
plt.title('Accuracy vs. Epochs')
plt.show()

# %% [markdown]
### 测试

# %% [code]
#加载已经训练好的模型（从./model.pth文件中读取），然后使用该模型在测试集上进行推理并计算模型的测试准确率。
model = CapsNet(A=A, B=B, C=C, D=D, E=num_class, iters=em_iters).to(device)
model.load_state_dict(torch.load('./model.pth'))
test(test_loader, model, criterion, device, test=True);

# %% [markdown]
### 可视化

# %% [code]
#该函数的输入参数是混淆矩阵（confusion matrix），输出结果是每个类别的准确率和平均准确率（average accuracy）。
def AA_andEachClassAccuracy(confusion_matrix):
    counter = confusion_matrix.shape[0]
    list_diag = np.diag(confusion_matrix)
    list_raw_sum = np.sum(confusion_matrix, axis=1)
    each_acc = np.nan_to_num(truediv(list_diag, list_raw_sum))
    average_acc = np.mean(each_acc)
    return each_acc, average_acc

# %% [code]
#用于评估模型在测试集上的性能，并输出混淆矩阵、分类报告、整体准确率、平均准确率、Kappa系数和测试准确率等指标。
def report(model=model, test_loader=test_loader, criterion=criterion, device=device):

    # Getting prediction vectors from test loader
    y_pred = []
    y_test = []
    model.eval()
    test_loss = 0
    acc = 0
    test_len = len(test_loader)
    with torch.no_grad():
        for data, target in test_loader:
            output = model(data.to(device))
            y_pred.extend(output.argmax(dim=1).float().tolist())
            y_test.extend(target.tolist())

    target_labels = ['0', '1', '2', '3', '4', '5', '6', '7', 
            '8','9','10','11','12']

    classificationReport = classification_report(y_test, y_pred, target_names=target_labels)
    confusionMatrix = confusion_matrix(y_test, y_pred)
    oa = accuracy_score(y_test, y_pred)
    each_acc, aa = AA_andEachClassAccuracy(confusionMatrix)
    kappa = cohen_kappa_score(y_test, y_pred)
    test_loss, acc = test(test_loader, model, criterion, device, test=True)

    print("------------------------ CONFUSION MATRIX -------------------------")
    print(confusionMatrix)

    print("\n\n---------------------- CLASSIFICATION REPORT ----------------------")
    print(classificationReport)

    print('\n\n------------------------ OVERALL ACCURACY -------------------------')
    print(oa)

    print('\n\n------------------------ AVERAGE ACCURACY -------------------------')
    print(aa)

    print('\n\n--------------------------- KAPPA SCORE ---------------------------')
    print(kappa)

    print('\n\n-------------------------- TEST ACCURACY --------------------------')
    print('\nTest set: Average loss: {:.6f}, Accuracy: {:.6f} \n'.format(
        test_loss, acc))

report()

# %% [code]
#从数据集中加载数据，对数据进行主成分分析降维处理，并对每个样本的每个特征序列进行边界填充，以便后续处理。
X,y = loadData()
X = applyPCA(X)
X = padWithZeros(X, windowSize//2)

# %% [code]
#通过切片操作提取数据块，并将其返回为一个新的二维矩阵patch。在图像处理和计算机视觉中，这种将大的图像或数据矩阵分成小的块进行处理的方法称为“patch-based”方法。
def Patch(data,height_index,width_index):
    height_slice = slice(height_index, height_index + windowSize)
    width_slice = slice(width_index, width_index + windowSize)
    patch = data[height_slice, width_slice, :]
    return patch

# %% [code]
#使用一个深度学习模型对一张图像进行分类并将分类结果可视化为像素级别的输出。
height,width = y.shape[0],y.shape[1]
outputs = np.zeros((height,width))
model.eval()
with torch.no_grad():
  for i in range(height):
      for j in range(width):
          target = int(y[i,j])
          if target == 0 :
              continue
          else :
              image_patch=Patch(X,i,j)
              X_test_image = image_patch.transpose(2,0,1)
              X_test_image = X_test_image.reshape(1,X_test_image.shape[0],X_test_image.shape[1], X_test_image.shape[2])
              X_test_image = torch.Tensor(X_test_image).to(device)
              pred = model(X_test_image)
              pred = pred.cpu().numpy()
              pred = np.argmax(pred, axis=-1)
              outputs[i][j] = pred[0]+1

# %% [markdown]
### 开始画图

# %% [markdown]
### 答案

# %% [code]
#这段代码使用spectral库中的imshow()函数将地物分类的真实标签y可视化。
ground_truth = spectral.imshow(classes = y,figsize =(7,7))

# %% [markdown]
### 预测结果

# %% [code]
#该段代码使用了Spectral Python库中的imshow函数，用于可视化图像分类结果。
predict_image = spectral.imshow(classes = outputs.astype(int),figsize =(7,7))
